# Supplementary material for: The Neuroprotective Lipocalin Apolipoprotein D Stably Interacts with Specific Subtypes of Detergent-Resistant Membrane Domains in a Basigin-Independent Manner
Source: Mol Neurobiol. 2022 Apr 22;59(7):4015–29. doi: 10.1007/s12035-022-02829-z (PMC9167181; doi:10.1007/s12035-022-02829-z)
Supplement: Supplementary file 7 — Online Resource 4 Analysis of proteins identified by mass spectrometry in TX114-DRMs of mouse primary astrocytes and comparisons with mouse proteins annotated in the RaftProtV2 database (XLSX 71.7 KB) [file 12035_2022_2829_MOESM4_ESM.xlsx]

## Sheet: Content
Online Resource 4
Analysis of proteins identified by mass spectrometry in TX114-DRMs of mouse primary astrocytes and comparisons with mouse proteins annotated in the RaftProtV2 database.
Content
Datasheet 1	Proteins identified in TX114-DRMs of mouse primary astrocytes (Fraction 3 of sucrose gradients; n=4 independent experiments).
Datasheet 2	Gene ontology enrichment analysis and functional annotation of proteins recovered from TX114-DRMs of mouse primary astrocytes using DAVID 2021 platform.
Datasheet 3	Proteins in the ProtRaftV2 database (1 star experimental evidence level; mouse experiments)
Datasheet 4	Comparisons of Primary murine astrocyte TX114-DRMs protein list with mouse raft proteins in RaftProtV2 database.

## Sheet: 1. Mouse Astrocyte TX114 Rafts
UNIPROT_ID	Gene Name
A0A087WQA5	Tardbp
A0A0A0MQF6	Gapdh
A0A0A6YW67	Gm8797
A0A0A6YX05	Atp1b1
A0A0G2JDL9	Rap1a
A0A0G2JGP4	Nras
A0A0N4SUV3	Vamp1
A0A0N4SVB8	Arl8b
A0A0N4SVQ1	Ndufa4
A0A0N4SVT3	Gng12
A0A0N4SW94	Myadm
A0A0R4J088	F3
A0A0R4J1C8	Cd68
A0A0R4J1Z7	Sirpa
A0A0U1RP87	Vamp5
A0A0U1RPI1	Fxyd1
A0A140LJL0	Cd81
A0A1B0GS13	Bax
A0A1L1SUX8	Thy1
A2A5N7	Enpp7
A2AFP4	Rab9
A2AFW6	Mtch2
A2AMH3	Slc44a1
B1AQ77	Krt15
B1AR28	Acadvl
D3YTM0	Cers2
D3YYM6	Rps5
D3Z6F5	Atp5a1
E0CXB5	Pttg1ip
E9PWK1	Ephx1
E9Q1X8	Cacna2d1
E9Q4M4	Chchd6
F2Z456	Cyb5r3
F2Z471	Vdac1
F6QKK2	Arl8a
G3UX26	Vdac2
G3UXW2	H2-K1
G3UY29	Rab11b
G3X8Q5	Cp
G3X8R0	Reep5
G5E850	Cyb5a
J3QMG3	Vdac3
J3QPG5	Psap
K3W4Q8	Bsg
O09111	Ndufb11
O35114	Scarb2
O35129	Phb2
O35598	Adam10
O35604	Npc1
O54734	Ddost
O55022	Pgrmc1
O55143	Atp2a2
O70503	Hsd17b12
O89023	Tpp1
P00405	Mtco2
P02662	CSN1S1
P04264	KRT1
P05213	Tuba1b
P08226	Apoe
P08752	Gnai2
P09055	Itgb1
P10852	Slc3a2
P11438	Lamp1
P13597	Icam1
P13645	KRT10
P14069	S100a6
P16330	Cnp
P17047	Lamp2
P18872	Gnao1
P19783	Cox4i1
P21278	Gna11
P21279	Gnaq
P21956	Mfge8
P24668	M6pr
P26645	Marcks
P27601	Gna13
P30412	Ppic
P35293	Rab18
P35527	KRT9
P35564	Canx
P35802	Gpm6a
P35908	KRT2
P40240	Cd9
P48962	Slc25a4
P50543	S100a11
P51150	Rab7a
P51881	Slc25a5
P53986	Slc16a1
P54116	Stom
P54763	Ephb2
P56135	Atp5mf
P56564	Slc1a3
P57716	Ncstn
P60766	Cdc42
P61021	Rab5b
P61027	Rab10
P61028	Rab8b
P61793	Lpar1
P62746	Rhob
P62874	Gnb1
P62880	Gnb2
P63321	Rala
P68369	Tuba1a
P70452	Stx4
P84096	Rhog
P97370	Atp1b3
Q05D16	Cd200
Q3TLP8	Rac1
Q3TXV4	Rab31
Q3UXS0	Scamp3
Q3V3R4	Itga1
Q5SW88	Rab1a
Q60932	Vdac1
Q61391	Mme
Q61735	Cd47
Q62086	Pon2
Q640R3	Hepacam
Q64133	Maoa
Q6P5F7	Ttyh3
Q6PHN9	Rab35
Q6Q477	Atp2b4
Q6ZWY9	H2bc4
Q6ZWY9	H2bc6
Q6ZWY9	H2bc8
Q7TMM9	Tubb2a
Q7TNC9	Inpp5a
Q7TNS2	Micos10
Q80SZ7	Gng5
Q8BFZ9	Erlin2
Q8BH40	Stx7
Q8BH80	Vapb
Q8BKG3	Ptk7
Q8BLF1	Nceh1
Q8BR63	Fam177a1
Q8BVA0	Gpnmb
Q8C522	Endod1
Q8CAQ8	Immt
Q8CF66	Lamtor4
Q8R2Q8	Bst2
Q8VDN2	Atp1a1
Q91V41	Rab14
Q91YQ5	Rpn1
Q99JI6	Rap1b
Q99L04	Dhrs1
Q99LC3	Ndufa10
Q99MR3	Slc12a9
Q9CPQ1	Cox6c
Q9CQ22	Lamtor1
Q9CQD1	Rab5a
Q9CQF9	Pcyox1
Q9CQX2	Cyb5b
Q9CYL5	Glipr2
Q9D1D4	Tmed10
Q9D3P8	Plgrkt
Q9D7N9	Apmap
Q9D8B7	Jam3
Q9DBG6	Rpn2
Q9DBH5	Lman2
Q9DBS1	Tmem43
Q9DD03	Rab13
Q9EPK2	Rp2
Q9ER00	Stx12
Q9JI59	Jam2
Q9JIW9	Ralb
Q9R0Y5	Ak1
Q9R1Q7	Plp2
Q9WV54	Asah1
Z4YKV1	Gnas

## Sheet: 2. DAVID_GO_CC AstroRafts
Term	Count	%	PValue	Genes	List Total	Pop Hits	Pop Total	Fold Enrichment	Benjamini	FDR
GO:0016020~membrane	101	60.8434	1.56528e-07	19344, 71881, 17161, 109672, 56491, 12034, 103963, 19349, 106572, 68365, 19353, 235442, 21838, 74122, 20501, 66508, 56428, 100226, 215449, 19324, 67166, 19326, 19325, 14672, 12492, 17380, 22333, 22334, 22335, 17709, 53328, 14674, 100434, 17304, 384009, 14678, 109700, 15894, 14683, 19330, 14681, 14682, 56044, 53331, 12540, 77407, 13476, 12028, 109754, 22317, 20014, 18176, 59287, 83704, 13849, 5362…	119	661	1029	1.32126	4.82106e-05	4.58627e-05
GO:0016021~integral component of membrane	70	42.1687	1.34367e-05	22317, 20014, 59287, 71881, 17161, 109672, 83704, 56491, 13849, 53620, 13200, 244373, 103963, 66890, 19353, 50918, 235442, 17254, 67759, 74122, 66427, 20501, 56348, 12527, 12520, 234267, 76614, 100226, 56428, 18824, 108705, 12293, 12330, 12492, 17380, 71461, 22333, 22334, 22335, 20512, 20909, 11928, 17709, 53328, 11487, 16412, 12215, 100434, 17992, 109700, 17113, 66881, 15894, 14683, 16784, 16783…	119	412	1029	1.46916	0.0017866	0.00169959
GO:0005886~plasma membrane	73	43.9759	1.7402e-05	22317, 18176, 19344, 59287, 83704, 56491, 13849, 53620, 56212, 109905, 12034, 244373, 68365, 19353, 50918, 235442, 17254, 67759, 21838, 20501, 66508, 11636, 12527, 12520, 234267, 271457, 215449, 18824, 108705, 14701, 19325, 14672, 12492, 17380, 71461, 22333, 20512, 20909, 11928, 14674, 11487, 16412, 14433, 19889, 12215, 100434, 14678, 109700, 64143, 66881, 15894, 14683, 19330, 16784, 16783, 14681…	119	440	1029	1.43463	0.0017866	0.00169959
GO:0005768~endosome	26	15.6627	2.66751e-05	19324, 67166, 19326, 19325, 19344, 20909, 11928, 109905, 16412, 12215, 19349, 17113, 106572, 68365, 14683, 68724, 16784, 16783, 235442, 66508, 53331, 11816, 271457, 77407, 100226, 69550	119	97	1029	2.31777	0.00205398	0.00195395
GO:0005770~late endosome	12	7.22892	0.000112748	53331, 17113, 106572, 68365, 53620, 11816, 16784, 16783, 19156, 109905, 19349, 69550	119	28	1029	3.70588	0.00611227	0.00581459
GO:0005764~lysosome	17	10.241	0.000124847	17113, 67166, 66881, 68365, 68724, 16784, 12492, 16783, 17254, 19156, 59287, 66508, 53331, 11816, 19349, 17118, 11886	119	53	1029	2.77358	0.00611227	0.00581459
GO:0005834~heterotrimeric G-protein complex	9	5.42169	0.000138915	14672, 14683, 14681, 14693, 14682, 14688, 14674, 14678, 14701	119	16	1029	4.86397	0.00611227	0.00581459
GO:0098993~anchored component of synaptic vesicle membrane	7	4.21687	0.00103965	19326, 68365, 19325, 19344, 271457, 77407, 19349	119	12	1029	5.04412	0.0400264	0.0380771
GO:0045121~membrane raft	21	12.6506	0.00190184	109700, 50918, 15894, 14683, 16784, 22143, 17380, 21838, 22333, 22334, 66508, 11928, 22142, 13830, 271457, 244373, 16412, 12215, 100226, 69550, 14678	119	91	1029	1.99548	0.0576163	0.0548103
GO:0045335~phagocytic vesicle	11	6.62651	0.00193356	106572, 19326, 68365, 20909, 16783, 235442, 109905, 271457, 12540, 100226, 19349	119	32	1029	2.97243	0.0576163	0.0548103
GO:0046930~pore complex	5	3.01205	0.00205773	11487, 22333, 12028, 22334, 22335	119	6	1029	7.20588	0.0576163	0.0548103
GO:0042470~melanosome	15	9.03614	0.0032943	19324, 19353, 12330, 16783, 19344, 17254, 59287, 11933, 13830, 271457, 14674, 103963, 16412, 77407, 68581	119	57	1029	2.27554	0.0845537	0.0804358
GO:0005802~trans-Golgi network	10	6.0241	0.00447962	17113, 106572, 68365, 19325, 20909, 53620, 19353, 16784, 17380, 11487	119	30	1029	2.88235	0.0985516	0.093752
GO:0012505~endomembrane system	10	6.0241	0.00447962	19324, 53331, 106572, 68365, 20909, 19330, 19344, 53328, 271457, 100226	119	30	1029	2.88235	0.0985516	0.093752
GO:0031410~cytoplasmic vesicle	22	13.253	0.00715966	22317, 106572, 19326, 68365, 19325, 19353, 14683, 16784, 16783, 235442, 59287, 17380, 56212, 13830, 271457, 11487, 16412, 77407, 19889, 19349, 17304, 68581	119	108	1029	1.76144	0.147012	0.139852
GO:0036126~sperm flagellum	5	3.01205	0.00798299	11636, 11933, 11928, 11931, 381290	119	8	1029	5.40441	0.153673	0.146188
GO:0030670~phagocytic vesicle membrane	6	3.61446	0.0110008	19326, 19325, 16784, 235442, 271457, 19349	119	13	1029	3.99095	0.190836	0.181542
GO:0055037~recycling endosome	8	4.81928	0.0111527	53331, 19326, 68365, 19325, 14683, 22142, 271457, 16412	119	23	1029	3.00767	0.190836	0.181542
GO:0005765~lysosomal membrane	10	6.0241	0.0134097	53331, 17113, 67166, 68724, 16784, 12492, 16783, 17254, 59287, 66508	119	35	1029	2.47059	0.217379	0.206792
GO:0008021~synaptic vesicle	14	8.43373	0.0141808	19326, 19325, 16783, 235442, 59287, 17380, 22333, 22334, 22335, 53331, 20909, 271457, 11487, 100226	119	60	1029	2.01765	0.218384	0.207748
GO:0043197~dendritic spine	9	5.42169	0.0156595	20909, 19353, 12330, 234267, 12540, 11487, 16412, 17118, 20512	119	30	1029	2.59412	0.229673	0.218488
GO:0043231~intracellular membrane-bounded organelle	21	12.6506	0.0203703	68365, 19353, 19344, 235442, 19156, 109672, 66427, 381290, 20501, 13849, 56212, 24045, 53328, 271457, 13200, 11487, 14433, 12215, 100226, 68581, 320024	119	111	1029	1.63593	0.285184	0.271295
GO:0005794~Golgi apparatus	24	14.4578	0.0316209	19324, 17113, 106572, 68365, 19325, 14683, 18176, 19330, 14682, 59287, 74122, 56491, 83964, 11816, 53620, 11928, 11487, 19889, 100226, 66890, 19349, 384009, 69550, 68581	119	138	1029	1.50384	0.409173	0.389246
GO:0031902~late endosome membrane	7	4.21687	0.0318836	53331, 67166, 68724, 16784, 16783, 19349, 66508	119	22	1029	2.75134	0.409173	0.389246
GO:0005741~mitochondrial outer membrane	11	6.62651	0.0344059	109754, 53328, 12034, 17161, 66427, 22333, 100434, 12028, 22334, 56428, 22335	119	47	1029	2.02378	0.423881	0.403237
GO:0097208~alveolar lamellar body	3	1.80723	0.0362061	68365, 16783, 19349	119	3	1029	8.64706	0.428903	0.408015
GO:0005769~early endosome	10	6.0241	0.0422267	19324, 53331, 106572, 68365, 11816, 19344, 109905, 59287, 17380, 271457	119	42	1029	2.05882	0.481697	0.458238
GO:0000139~Golgi membrane	11	6.62651	0.0638785	19324, 68365, 19353, 18176, 24045, 12540, 11487, 100226, 66890, 384009, 68581	119	52	1029	1.82919	0.687981	0.654476
GO:0005751~mitochondrial respiratory chain complex IV	3	1.80723	0.0670112	17992, 17709, 12864	119	4	1029	6.48529	0.687981	0.654476
GO:0030140~trans-Golgi network transport vesicle	3	1.80723	0.0670112	68365, 235442, 68581	119	4	1029	6.48529	0.687981	0.654476
GO:0005887~integral component of plasma membrane	14	8.43373	0.0762272	15894, 67759, 59287, 381290, 20512, 20501, 83964, 12527, 53620, 12520, 13830, 16423, 12215, 66890	119	75	1029	1.61412	0.757355	0.72047

## Sheet: 3. RaftProtV2 Mouse 1 star
UNIPROT_ID	Gene Name
A0A0R4J1B4	Itgam
A0A1B0GSX0	Ldha
A1BN54	Actn1
A1L2Z3	Emc1
A2A863	Itgb4
A2ACG7	Rpn2
A2AMM0	Cavin4
A2ASQ1	Agrn
A2ASS6	Ttn
A6ZI44	Aldoa
B2CY77	Rpsa
B2RSH2	Gnai1
B2RX12	Abcc3
B2RXS4	Plxnb2
B2RXX6	Sptan1
B9EJ86	Osbpl8
E9Q555	Rnf213
E9Q557	Dsp
E9Q616	Ahnak
F8WI37	Kmt2c
G5E8K5	Ank3
O08532	Cacna2d1
O08547	Sec22b
O08553	Dpysl2
O08579	Emd
O08585	Clta
O08599	Stxbp1
O08709	Prdx6
O08756	Hsd17b10
O08795	Prkcsh
O08912	Galnt1
O08917	Flot1
O08992	Sdcbp
O09044	Snap23
O09117	Sypl1
O09131	Gsto1
O09167	Rpl21
O35114	Scarb2
O35129	Phb2
O35136	Ncam2
O35286	Dhx15
O35379	Abcc1
O35465	Fkbp8
O35474	Edil3
O35516	Notch2
O35566	Cd151
O35598	Adam10
O35609	Scamp3
O35619	Vamp2
O35633	Slc32a1
O35639	Anxa3
O35643	Ap1b1
O35682	Myadm
O35704	Sptlc1
O35874	Slc1a4
O35887	Calu
O54724	Cavin1
O54734	Ddost
O54890	Itgb3
O54931	Akap2
O54991	Cntnap1
O55013	Trappc3
O55022	Pgrmc1
O55026	Entpd2
O55042	Snca
O55100	Syngr1
O55103	Prx
O55107	Bsg
O55111	Dsg2
O55131	Septin7
O55222	Ilk
O70133	Dhx9
O70152	Dpm1
O70250	Pgam2
O70251	Eef1b
O70252	Hmox2
O70318	Epb41l2
O70378	Emc8
O70404	Vamp8
O70439	Stx7
O70443	Gnaz
O70503	Hsd17b12
O70589	Cask
O88343	Slc4a4
O88384	Vti1b
O88441	Mtx2
O88569	Hnrnpa2b1
O88630	Gosr1
O88653	Lamtor3
O88792	F11r
O88935	Syn1
O88952	Lin7c
O88967	Yme1l1
O88983	Stx8
O89053	Coro1a
O89103	Cd93
O89116	Vti1a
P00342	Ldhc
P00405	Mtco2
P00493	Hprt1
P00920	Ca2
P01831	Thy1
P01887	B2m
P01942	Hba
P02088	Hbb-b1
P02089	Hbb-b2
P02468	Lamc1
P02469	Lamb1
P03995	Gfap
P04370	Mbp
P04919	Slc4a1
P04925	Prnp
P05063	Aldoc
P05064	Aldoa
P05132	Prkaca
P05213	Tuba1b
P05555	Itgam
P06151	Ldha
P06745	Gpi
P06800	Ptprc
P07356	Anxa2
P07724	Alb
P07901	Hsp90aa1
P08003	Pdia4
P08030	Aprt
P08113	Hsp90b1
P08207	S100a10
P08226	Apoe
P08228	Sod1
P08551	Nefl
P08553	Nefm
P08556	Nras
P08752	Gnai2
P09055	Itgb1
P09103	P4hb
P09411	Pgk1
P09803	Cdh1
P0C0S6	H2az1
P0CG49	Ubb
P0CG50	Ubc
P10107	Anxa1
P10126	Eef1a1
P10493	Nid1
P10605	Ctsb
P10639	Txn
P10649	Gstm1
P10833	Rras
P10852	Slc3a2
P11087	Col1a1
P11152	Lpl
P11276	Fn1
P11352	Gpx1
P11438	Lamp1
P11499	Hsp90ab1
P11531	Dmd
P11688	Itga5
P11798	Camk2a
P12023	App
P12367	Prkar2a
P12960	Cntn1
P12970	Rpl7a
P13020	Gsn
P13595	Ncam1
P13597	Icam1
P14094	Atp1b1
P14115	Rpl27a
P14131	Rps16
P14148	Rpl7
P14206	Rpsa
P14211	Calr
P14602	Hspb1
P14733	Lmnb1
P14824	Anxa6
P14869	Rplp0
P14873	Map1b
P14901	Hmox1
P15105	Glul
P15116	Cdh2
P15331	Prph
P15379	Cd44
P15532	Nme1
P15626	Gstm2
P16045	Lgals1
P16110	Lgals3
P16125	Ldhb
P16406	Enpep
P16858	Gapdh
P17047	Lamp2
P17156	Hspa2
P17182	Eno1
P17183	Eno2
P17225	Ptbp1
P17426	Ap2a1
P17427	Ap2a2
P17563	Selenbp1
P17751	Tpi1
P18181	Cd48
P18242	Ctsd
P18572	Bsg
P18872	Gnao1
P19096	Fasn
P19157	Gstp1
P19324	Serpinh1
P20029	Hspa5
P20065	Tmsb4x
P20152	Vim
P20444	Prkca
P20917	Mag
P21107	Tpm3
P21278	Gna11
P21279	Gnaq
P21956	Mfge8
P21981	Tgm2
P23116	Eif3a
P23242	Gja1
P23927	Cryab
P24369	Ppib
P24547	Impdh2
P24638	Acp2
P24668	M6pr
P25444	Rps2
P25911	Lyn
P26039	Tln1
P26040	Ezr
P26041	Msn
P26043	Rdx
P26231	Ctnna1
P26645	Marcks
P27573	Mpz
P27600	Gna12
P27601	Gna13
P27641	Xrcc5
P27659	Rpl3
P27661	H2ax
P27773	Pdia3
P28652	Camk2b
P28660	Nckap1
P28663	Napb
P28667	Marcksl1
P28843	Dpp4
P29341	Pabpc1
P29387	Gnb4
P29533	Vcam1
P29788	Vtn
P30677	Gna14
P30999	Ctnnd1
P31001	Des
P31648	Slc6a1
P31650	Slc6a11
P31786	Dbi
P34884	Mif
P35278	Rab5c
P35279	Rab6a
P35282	Rab21
P35283	Rab12
P35293	Rab18
P35330	Icam2
P35441	Thbs1
P35456	Plaur
P35564	Canx
P35700	Prdx1
P35762	Cd81
P35802	Gpm6a
P35951	Ldlr
P35979	Rpl12
P35980	Rpl18
P37040	Por
P39053	Dnm1
P39054	Dnm2
P39447	Tjp1
P39688	Fyn
P40124	Cap1
P40142	Tkt
P40240	Cd9
P41216	Acsl1
P41731	Cd63
P42208	Septin2
P42669	Pura
P42932	Cct8
P43006	Slc1a2
P43276	H1-5
P43406	Itgav
P45376	Akr1b1
P46096	Syt1
P46097	Syt2
P46460	Nsf
P46638	Rab11b
P46660	Ina
P46978	Stt3a
P47740	Aldh3a2
P47753	Capza1
P47754	Capza2
P47757	Capzb
P47758	Srprb
P47802	Mtx1
P47911	Rpl6
P47955	Rplp1
P47962	Rpl5
P47963	Rpl13
P48036	Anxa5
P48410	Abcd1
P48678	Lmna
P48722	Hspa4l
P48758	Cbr1
P49769	Psen1
P49817	Cav1
P50396	Gdi1
P50516	Atp6v1a
P50518	Atp6v1e1
P50543	S100a11
P50580	Pa2g4
P51150	Rab7a
P51410	Rpl9
P51637	Cav3
P51791	Clcn3
P51863	Atp6v0d1
P51912	Slc1a5
P52480	Pkm
P53026	Rpl10a
P53690	Mmp14
P53986	Slc16a1
P53994	Rab2a
P54116	Stom
P54227	Stmn1
P54761	Ephb4
P55012	Slc12a2
P55096	Abcd3
P55258	Rab8a
P55284	Cdh5
P55772	Entpd1
P56391	Cox6b1
P56395	Cyb5a
P56564	Slc1a3
P57716	Ncstn
P57746	Atp6v1d
P57759	Erp29
P57776	Eef1d
P57780	Actn4
P57787	Slc16a3
P58021	Tm9sf2
P58252	Eef2
P58466	Ctdsp1
P58771	Tpm1
P59999	Arpc4
P60060	Sec61g
P60122	Ruvbl1
P60202	Plp1
P60335	Pcbp1
P60469	Ppfia3
P60766	Cdc42
P60843	Eif4a1
P60867	Rps20
P60879	Snap25
P60904	Dnajc5
P61021	Rab5b
P61022	Chp1
P61027	Rab10
P61028	Rab8b
P61089	Ube2n
P61161	Actr2
P61164	Actr1a
P61205	Arf3
P61226	Rap2b
P61264	Stx1b
P61358	Rpl27
P61514	Rpl37a
P61750	Arf4
P61979	Hnrnpk
P62071	Rras2
P62073	Timm10
P62075	Timm13
P62082	Rps7
P62141	Ppp1cb
P62192	Psmc1
P62196	Psmc5
P62242	Rps8
P62245	Rps15a
P62259	Ywhae
P62264	Rps14
P62267	Rps23
P62270	Rps18
P62301	Rps13
P62331	Arf6
P62492	Rab11a
P62631	Eef1a2
P62717	Rpl18a
P62748	Hpcal1
P62754	Rps6
P62761	Vsnl1
P62806	H4c1
P62806	H4c11
P62806	H4c12
P62806	H4c14
P62806	H4c2
P62806	H4c3
P62806	H4c4
P62806	H4c6
P62806	H4c8
P62806	H4c9
P62806	H4f16
P62806	Hist1h4m
P62821	Rab1A
P62827	Ran
P62830	Rpl23
P62835	Rap1a
P62843	Rps15
P62852	Rps25
P62874	Gnb1
P62880	Gnb2
P62889	Rpl30
P62908	Rps3
P62918	Rpl8
P62960	Ybx1
P62962	Pfn1
P63001	Rac1
P63011	Rab3a
P63017	Hspa8
P63024	Vamp3
P63028	Tpt1
P63030	Mpc1
P63037	Dnaja1
P63044	Vamp2
P63082	Atp6v0c
P63087	Ppp1cc
P63094	Gnas
P63101	Ywhaz
P63276	Rps17
P63321	Rala
P63323	Rps12
P63325	Rps10
P63328	Ppp3ca
P63330	Ppp2ca
P67778	Phb
P67871	Csnk2b
P68181	Prkacb
P68254	Ywhaq
P68368	Tuba4a
P68369	Tuba1a
P68372	Tubb4b
P68373	Tuba1c
P68510	Ywhah
P70168	Kpnb1
P70280	Vamp7
P70296	Pebp1
P70349	Hint1
P70372	Elavl1
P70452	Stx4
P80313	Cct7
P80314	Cct2
P80315	Cct4
P80316	Cct5
P80317	Cct6a
P80318	Cct3
P82347	Sgcd
P84075	Hpca
P84078	Arf1
P84084	Arf5
P84091	Ap2m1
P84096	Rhog
P84099	Rpl19
P84244	H3-3a
P84244	H3-3b
P97300	Nptn
P97333	Nrp1
P97351	Rps3a
P97370	Atp1b3
P97371	Psme1
P97379	G3bp2
P97384	Anxa11
P97390	Vps45
P97427	Crmp1
P97429	Anxa4
P97449	Anpep
P97792	Cxadr
P97797	Sirpa
P97855	G3bp1
P99024	Tubb5
P99027	Rplp2
Q00560	Il6st
Q01279	Egfr
Q01768	Nme2
Q01853	Vcp
Q02013	Aqp1
Q02053	Uba1
Q02248	Ctnnb1
Q02257	Jup
Q02496	Muc1
Q03145	Epha2
Q03401	Crisp1
Q04447	Ckb
Q04736	Yes1
Q05793	Hspg2
Q05BC6	Sucla2
Q05CJ5	Atp2b1
Q06890	Clu
Q06EZ3	Soat1
Q07813	Bax
Q08189	Tgm3
Q08331	Calb2
Q08481	Pecam1
Q08857	Cd36
Q0PD56	Rab5b
Q0QEW9	Rpl18
Q11011	Npepps
Q1XH17	Trim72
Q2TBE6	Pi4k2a
Q3T9E5	Ncstn
Q3TC33	Ccdc127
Q3TCJ8	Ccdc69
Q3TDN2	Faf2
Q3TDQ1	Stt3b
Q3TF40	Nono
Q3TF72	P4hb
Q3TFQ1	Spryd7
Q3TFU8	Tmed9
Q3TGW2	Eepd1
Q3THB4	Ldha
Q3THH1	Pdia6
Q3TI40	Mtx2
Q3TI61	Psmd2
Q3TII0	Cct4
Q3TIP8	Clic1
Q3TJS0	Flot1
Q3TMA0	Slc16a3
Q3TMP8	Tmem38a
Q3TQ13	Hspa8
Q3TRK9	Slc16a1
Q3TVK4	Capzb
Q3TVM2	Aldh2
Q3TW97	Cct6a
Q3TWB8	Tm9sf2
Q3TWF2	Hspa5
Q3TWI9	Tmem63b
Q3TX23	Lamtor3
Q3TXE5	Canx
Q3TXF9	Atp1a1
Q3TZZ7	Esyt2
Q3U1B1	Gnb1
Q3U1F9	Pag1
Q3U1U4	Gm49368
Q3U2J2	Slc2a1
Q3U382	Ptprc
Q3U505	Rpn2
Q3U646	Asah1
Q3U6Q5	Lyn
Q3U6V3	Hspa5
Q3U7E6	Surf4
Q3U7R1	Esyt1
Q3U7T8	Hspa5
Q3U804	Actb
Q3U8A7	Asah1
Q3U9D4	Atp1b3
Q3U9L3	Rpl3
Q3U9P0	Rps10
Q3UA21	Stx6
Q3UB66	Rab1a
Q3UBX0	Tmem109
Q3UC51	Ddost
Q3UC79	Cd36
Q3UDJ7	Actn4
Q3UDK4	Anxa6
Q3UDS0	Hspa8
Q3UF30	S100a10
Q3UF78	Map1b
Q3UFR4	Slc1a5
Q3UIF3	Hsp90aa1
Q3UIQ2	Ndufs1
Q3UIU2	Ndufb6
Q3UIW3	Lamp2
Q3UJN2	Ruvbl1
Q3UJU9	Rmdn3
Q3UJV2	Capza1
Q3UJZ8	Cct4
Q3UK50	Cd48
Q3UK56	Rps3
Q3UL78	Cdc42
Q3ULF4	Spg7
Q3UMI7	Eef2
Q3UP74	Anpep
Q3UPF5	Zc3hav1
Q3US43	Anxa1
Q3UVK0	Ermp1
Q3UVY8	Eif3f
Q3UWT6	Psma2
Q3UXC2	Eif4a1
Q3UYS0	Pccb
Q3V009	Tmed1
Q3V0J1	Tmem237
Q3V3R4	Itga1
Q3V4A0	Tmco1
Q4FJP3	Nras
Q4FK06	Icam1
Q4FK88	Anxa1
Q4KL41	Tomm20
Q4PZA2	Ece1
Q4VAE8	Ndufb4
Q52L67	Tecr
Q53YX2	Thy1
Q544Q7	Atp1b3
Q545H0	Crisp1
Q571E2	Atp6ap1
Q5CZY9	Rps16
Q5EBP8	Hnrnpa1
Q5F2E8	Taok1
Q5FWB6	Rplp0
Q5HZI1	Mtus1
Q5RKP3	Rpl13
Q5RKP4	Rpn1
Q5SQB0	Npm1
Q5SYD0	Myo1d
Q5U222	Ddx5
Q5U458	Dnajc11
Q5U647	Slc1a5
Q5Y5T1	Zdhhc20
Q60605	Myl6
Q60634	Flot2
Q60649	Clpb
Q60668	Hnrnpd
Q60714	Slc27a1
Q60817	Naca
Q60864	Stip1
Q60870	Reep5
Q60930	Vdac2
Q60931	Vdac3
Q60932	Vdac1
Q61009	Scarb1
Q61011	Gnb3
Q61043	Nin
Q61072	Adam9
Q61165	Slc9a1
Q61171	Prdx2
Q61176	Arg1
Q61187	Tsg101
Q61206	Pafah1b2
Q61207	Psap
Q61263	Soat1
Q61292	Lamb2
Q61301	Ctnna2
Q61330	Cntn2
Q61335	Bcap31
Q61391	Mme
Q61490	Alcam
Q61503	Nt5e
Q61543	Glg1
Q61548	Snap91
Q61553	Fscn1
Q61584	Fxr1
Q61595	Ktn1
Q61598	Gdi2
Q61621	Gnb1
Q61656	Ddx5
Q61696	Hspa1a
Q61735	Cd47
Q61738	Itga7
Q61739	Itga6
Q61753	Phgdh
Q61833	Rpn2
Q61885	Mog
Q61937	Npm1
Q62159	Rhoc
Q62165	Dag1
Q62186	Ssr4
Q62188	Dpysl3
Q62273	Slc26a2
Q62277	Syp
Q62318	Trim28
Q62351	Tfrc
Q62393	Tpd52
Q62407	Speg
Q62417	Sorbs1
Q62425	Ndufa4
Q62433	Ndrg1
Q62442	Vamp1
Q62446	Fkbp3
Q62465	Vat1
Q62470	Itga3
Q63912	Omg
Q63918	Cavin2
Q64105	Spr
Q64133	Maoa
Q64310	Surf4
Q64332	Syn2
Q64337	Sqstm1
Q64373	Bcl2l1
Q64444	Ca4
Q64516	Gk
Q64695	Procr
Q64704	Stx3
Q64727	Vcl
Q68FD5	Cltc
Q69ZN7	Myof
Q69ZP5	Ergic1
Q69ZW4	Ap2a2
Q69ZY2	Endod1
Q6A0A9	FAM120A
Q6A0F1	Cct8
Q6DI58	Rpl12
Q6GQT9	Nomo1
Q6IRT4	Eif3f
Q6IRU2	Tpm4
Q6IRU5	Cltb
Q6NSU0	Fam3c
Q6P5E4	Uggt1
Q6P5H2	Nes
Q6PB93	Galnt2
Q6PCP5	Mff
Q6PD26	Pigs
Q6PET3	Sec11a
Q6PGH0	Ubtd2
Q6PGJ3	L1cam
Q6PHN9	Rab35
Q6PHS9	Cacna2d2
Q6PIC6	Atp1a3
Q6PIE5	Atp1a2
Q6Q477	Atp2b4
Q6R0H7	Gnas
Q6S390	Plec
Q6UL10	Ahnak
Q6X893	Slc44a1
Q6ZPF0	Rab1a
Q6ZQ08	Cnot1
Q6ZQ38	Cand1
Q6ZQF2	Ncstn
Q6ZQI3	Mlec
Q6ZQK2	Iqgap1
Q6ZWN5	Rps9
Q6ZWV3	Rpl10
Q6ZWV7	Rpl35
Q6ZWX6	Eif2s1
Q6ZWY9	H2bc4
Q6ZWY9	H2bc6
Q6ZWY9	H2bc8
Q76MZ3	Ppp2r1a
Q78IK2	Atp5mk
Q78IK4	Apool
Q78PY7	Snd1
Q791T5	Mtch1
Q791V5	Mtch2
Q7M6Y3	Picalm
Q7M729	Scn4b
Q7TMF3	Ndufa12
Q7TMM9	Tubb2a
Q7TN37	Trpm4
Q7TPR4	Actn1
Q7TSZ6	Kpnb1
Q80TH2	Erbin
Q80TJ1	Cadps
Q80U72	Scrib
Q80UE3	Epb41l2
Q80UM7	Mogs
Q80UT7	Rpl7a
Q80UU9	Pgrmc2
Q80V26	Bpnt2
Q80V42	Cpm
Q80VQ0	Aldh3b1
Q80VQ1	Lrrc1
Q80W54	Zmpste24
Q80WJ7	Mtdh
Q80WW9	Ddrgk1
Q80X90	Flnb
Q80YN3	Bcas1
Q80YP7	Atp6v0c
Q80Z24	Negr1
Q80ZJ1	Rap2a
Q810U3	Nfasc
Q8BFZ3	Actbl2
Q8BFZ9	Erlin2
Q8BG05	Hnrnpa3
Q8BG67	Efr3a
Q8BGH2	Samm50
Q8BGN3	Enpp6
Q8BGU5	Ccny
Q8BH24	Tm9sf4
Q8BH59	Slc25a12
Q8BH64	Ehd2
Q8BH78	Rtn4
Q8BHC4	Dcakd
Q8BHL4	Gprc5a
Q8BJS4	Sun2
Q8BKC5	Ipo5
Q8BKG3	Ptk7
Q8BLF1	Nceh1
Q8BLK3	Lsamp
Q8BMD8	Slc25a24
Q8BMK4	Ckap4
Q8BP67	Rpl24
Q8BRB8	Ahnak
Q8BRH4	Kmt2c
Q8BSY0	Asph
Q8BTF0	Copa
Q8BTH8	Csnk1g1
Q8BTM8	Flna
Q8BTY2	Slc4a7
Q8BU14	Sec62
Q8BVE3	Atp6v1h
Q8BVI4	Qdpr
Q8BVP5	Csnk1g2
Q8BW75	Maob
Q8BXA5	Clptm1l
Q8BXK9	Clic5
Q8BXZ1	Tmx3
Q8BY89	Slc44a2
Q8C0Z1	Fam234a
Q8C129	Lnpep
Q8C1B7	Septin11
Q8C266	Rab5c
Q8C2E1	Ppp2r1a
Q8C2K0	Rpl12
Q8C2Q7	Hnrnph1
Q8C407	Yipf4
Q8C522	Endod1
Q8C7X2	Emc1
Q8CAQ8	Immt
Q8CBM2	Asph
Q8CBP1	Yes1
Q8CCG5	Ralb
Q8CCY5	Hsp90b1
Q8CG48	Smc2
Q8CGC7	Eprs1
Q8CHH9	Septin8
Q8CI59	Steap3
Q8CIE6	Copa
Q8CIZ8	Vwf
Q8JZQ2	Afg3l2
Q8JZQ9	Eif3b
Q8K021	Scamp1
Q8K0T0	Rtn1
Q8K0V2	Dcun1d3
Q8K1E0	Stx5
Q8K1M6	Dnm1l
Q8K297	Colgalt1
Q8K2C9	Hacd3
Q8K314	Atp2b1
Q8R016	Blmh
Q8R081	Hnrnpl
Q8R0X7	Sgpl1
Q8R127	Sccpdh
Q8R143	Pttg1ip
Q8R1G6	Pdlim2
Q8R1I1	Uqcr10
Q8R1V4	Tmed4
Q8R228	Nes
Q8R2Q8	Bst2
Q8R2Y2	Mcam
Q8R326	Pspc1
Q8R366	Igsf8
Q8R411	Myct1
Q8R422	Cd109
Q8R502	Lrrc8c
Q8R5J9	Arl6ip5
Q8VBT0	Tmx1
Q8VBZ3	Clptm1
Q8VCF0	Mavs
Q8VCH6	Dhcr24
Q8VCM8	Ncln
Q8VCP9	Clec14a
Q8VDJ3	Hdlbp
Q8VDL4	Adpgk
Q8VDM4	Psmd2
Q8VDN2	Atp1a1
Q8VDQ8	Sirt2
Q8VDZ4	Zdhhc5
Q8VE96	Slc35f6
Q8VEH3	Arl8a
Q8VEK0	Tmem30a
Q8VEK3	Hnrnpu
Q8VHX6	Flnc
Q91V12	Acot7
Q91V14	Slc12a5
Q91V41	Rab14
Q91V61	Sfxn3
Q91V92	Acly
Q91VJ2	Cavin3
Q91VK4	Itm2c
Q91VR5	Ddx1
Q91VR7	Map1lc3a
Q91VS7	Mgst1
Q91VU0	Fam3c
Q91W06	Tcirg1
Q91W53	Golga7
Q91WB7	Ubtd1
Q91WC3	Acsl6
Q91WK2	Eif3h
Q91WS0	Cisd1
Q91X78	Erlin1
Q91X98	Vcam1
Q91XV3	Basp1
Q91YN9	Bag2
Q91YQ5	Rpn1
Q91ZU6	Dst
Q921E2	Rab31
Q921K2	Parp1
Q921L3	Tmco1
Q921M3	Sf3b3
Q921S5	Atp6v0d1
Q921T2	Tor1aip1
Q922F4	Tubb6
Q922Q1	Mtarc2
Q922Q4	Pycr2
Q922R8	Pdia6
Q922U9	Itpr3
Q923B6	Steap4
Q923T9	Camk2g
Q925I1	Atad3
Q93092	Taldo1
Q99J08	Sec14l2
Q99J47	Dhrs7b
Q99J62	Rfc4
Q99JB8	Pacsin3
Q99JI6	Rap1b
Q99JL6	Rpl10a
Q99JR1	Sfxn1
Q99JW5	Epcam
Q99JY8	Plpp3
Q99JY9	Actr3
Q99K20	Ldha
Q99K48	Nono
Q99K51	Pls3
Q99K85	Psat1
Q99KF1	Tmed9
Q99KG5	Lsr
Q99KI3	Emc3
Q99L04	Dhrs1
Q99L43	Cds2
Q99LF4	Rtcb
Q99LR1	Abhd12
Q99LX0	Park7
Q99LY9	Ndufs5
Q99M80	Ptprt
Q99MN1	Kars1
Q99MR3	Slc12a9
Q99MU3	Adar
Q99N15	Hsd17b10
Q99NH2	Pard3
Q99P72	Rtn4
Q99PJ0	Ntm
Q99PL5	Rrbp1
Q99PL6	Ubxn6
Q99PT1	Arhgdia
Q9CPP6	Ndufa5
Q9CPQ1	Cox6c
Q9CPQ3	Tomm22
Q9CPR4	Rpl17
Q9CPU4	Mgst3
Q9CPW5	Ssr2
Q9CPY7	Lap3
Q9CQ22	Lamtor1
Q9CQ69	Uqcrq
Q9CQ75	Ndufa2
Q9CQ92	Fis1
Q9CQC7	Ndufb4
Q9CQD1	Rab5a
Q9CQF9	Pcyox1
Q9CQJ8	Ndufb9
Q9CQN6	Tmem14c
Q9CQR2	Rps21
Q9CQS8	Sec61b
Q9CQV1	Pam16
Q9CQW2	Arl8b
Q9CQX2	Cyb5b
Q9CQX5	Cldnd1
Q9CQY5	Magt1
Q9CQZ5	Ndufa6
Q9CR20	Ier3ip1
Q9CR57	Rpl14
Q9CR60	Golt1b
Q9CR62	Slc25a11
Q9CR67	Tmem33
Q9CRB9	Chchd3
Q9CRD0	Ociad1
Q9CRD2	Emc2
Q9CRY7	Gdpd1
Q9CU62	Smc1a
Q9CVB6	Arpc2
Q9CWJ9	Atic
Q9CWK0	Rpl14
Q9CWZ7	Napg
Q9CX84	Rgs19
Q9CX86	Hnrnpa0
Q9CXE7	Tmed5
Q9CXL1	Tmem50a
Q9CXW4	Rpl11
Q9CXY0	Rala
Q9CXY9	Pigk
Q9CY50	Ssr1
Q9CY58	Serbp1
Q9CY59	Cyb5r3
Q9CYH2	Prxl2a
Q9CYL5	Glipr2
Q9CYN2	Spcs2
Q9CYN9	Atp6ap2
Q9CYZ2	Tpd52l2
Q9CZB4	Apool
Q9CZI7	Anxa2
Q9CZL0	Tmed9
Q9CZM2	Rpl15
Q9CZW4	Acsl3
Q9CZW5	Tomm70
Q9CZX8	Rps19
Q9CZX9	Emc4
Q9D023	Mpc2
Q9D024	Ccdc47
Q9D0E1	Hnrnpm
Q9D0F3	Lman1
Q9D0L7	Armc10
Q9D1D4	Tmed10
Q9D1G1	Rab1b
Q9D1L9	Lamtor5
Q9D1M7	Fkbp11
Q9D1R9	Rpl34
Q9D379	Ephx1
Q9D3C4	Arpc4
Q9D3P8	Plgrkt
Q9D5T0	Atad1
Q9D6F9	Tubb4a
Q9D6G9	Cmtm5
Q9D6K5	Synj2bp
Q9D6K8	Fundc2
Q9D6U8	Fam162a
Q9D7N9	Apmap
Q9D855	Uqcrb
Q9D859	Rac1
Q9D880	Timm50
Q9D8B3	Chmp4b
Q9D8B7	Jam3
Q9D8E6	Rpl4
Q9D8N0	Eef1g
Q9D8V0	Hm13
Q9D8W5	Psmd12
Q9D8W7	Ociad2
Q9D8Y0	Efhd2
Q9D8Y1	Tmem126a
Q9DAS9	Gng12
Q9DB73	Cyb5r1
Q9DBG3	Ap2b1
Q9DBG5	Plin3
Q9DBG6	Rpn2
Q9DBG7	Srpra
Q9DBH5	Lman2
Q9DBJ1	Pgam1
Q9DBS1	Tmem43
Q9DBX3	Susd2
Q9DBZ5	Eif3k
Q9DC16	Ergic1
Q9DC36	Flot2
Q9DC51	Gnai3
Q9DC94	Ssr4
Q9DCE1	Stx7
Q9DCF9	Ssr3
Q9DCH4	Eif3f
Q9DCJ5	Ndufa8
Q9DCN2	Cyb5r3
Q9DCS9	Ndufb10
Q9DCT8	Crip2
Q9DCZ4	Apoo
Q9EP69	Sacm1l
Q9EP72	Emc7
Q9EPK2	Rp2
Q9EPL8	Ipo7
Q9EPU0	Upf1
Q9EQ06	Hsd17b11
Q9EQF6	Dpysl5
Q9EQH3	Vps35
Q9EQJ0	Tpcn1
Q9EQP2	Ehd4
Q9ER00	Stx12
Q9ERD7	Tubb3
Q9ERG0	Lima1
Q9ERS2	Ndufa13
Q9ERZ4	Chrm2
Q9ES97	Rtn3
Q9ESD7	Dysf
Q9ESJ4	Nckipsd
Q9ESM3	Hapln2
Q9ESU7	Slc1a5
Q9ET78	Jph2
Q9JHF5	Tcirg1
Q9JHL0	Lat2
Q9JHL1	Slc9a3r2
Q9JHS3	Lamtor2
Q9JHZ2	Ankh
Q9JI91	Actn2
Q9JIG8	Praf2
Q9JIS5	Sv2a
Q9JIS8	Slc12a4
Q9JIW9	Ralb
Q9JIZ9	Plscr3
Q9JJ00	Plscr1
Q9JJV2	Pfn2
Q9JKB3	Ybx3
Q9JKF1	Iqgap1
Q9JKK1	Stx6
Q9JKR6	Hyou1
Q9JL12	Tcirg1
Q9JL26	Fmnl1
Q9JL62	Gltp
Q9JLB0	Pals2
Q9JLB2	Pals1
Q9JLF6	Tgm1
Q9JM76	Arpc3
Q9QUI0	Rhoa
Q9QUJ7	Acsl4
Q9QXS1	Plec
Q9QXS6	Dbn1
Q9QXX4	Slc25a13
Q9QXZ0	Macf1
Q9QY76	Vapb
Q9QYA2	Tomm40
Q9QYB1	Clic4
Q9QYF1	Rdh11
Q9QYG0	Ndrg2
Q9QYJ0	Dnaja2
Q9QZ06	Tollip
Q9QZ83	Actg1
Q9QZB0	Rgs17
Q9QZD8	Slc25a10
Q9QZD9	Eif3i
Q9QZF2	Gpc1
Q9R069	Bcam
Q9R099	Tbl2
Q9R0A0	Pex14
Q9R0K7	Atp2b2
Q9R0M4	Podxl
Q9R0P5	Dstn
Q9R0P6	Sec11a
Q9R0P9	Uchl1
Q9R0Q3	Tmed2
Q9R0Y5	Ak1
Q9R1Q7	Plp2
Q9R1Q9	Atp6ap1
Q9R1T4	Septin6
Q9WTI7	Myo1c
Q9WTM5	Ruvbl2
Q9WTQ8	Timm23
Q9WTR5	Cdh13
Q9WTX5	Skp1
Q9WU78	Pdcd6ip
Q9WV54	Asah1
Q9WV55	Vapa
Q9WV91	Ptgfrn
Q9WVA4	Tagln2
Q9WVC3	Cav2
Q9WVE8	Pacsin2
Q9WVK4	Ehd1
Q9WVL3	Slc12a7
Q9Z0M6	Adgre5
Q9Z0P4	Palm
Q9Z0U1	Tjp2
Q9Z110	Aldh18a1
Q9Z127	Slc7a5
Q9Z1D1	Eif3g
Q9Z1G3	Atp6v1c1
Q9Z1G4	Atp6v0a1
Q9Z1P5	Cd320
Q9Z1P6	Ndufa7
Q9Z1Q5	Clic1
Q9Z1S5	Septin3
Q9Z204	Hnrnpc
Q9Z218	Dpp6
Q9Z280	Pld1
Q9Z2I0	Letm1
Q9Z2P7	Vti1b
Q9Z2P8	Vamp5
Q9Z2Q6	Septin5
Q9Z2Z6	Slc25a20

## Sheet: 4. DRM Astrocyte vs. RaftProt
TX114 Rafts Astrocytes			Common to RaftProt V2_1 star & TX114 Rafts Astrocytes			Mouse RaftProt V2_1 star
	total	Genes		total	Genes		total	Genes
	48	Acadvl		120	Adam10		1045	Abcc1
		Atp2a2			Ak1			Abcc3
		Atp5a1			Apmap			Abcd1
		Atp5mf			Apoe			Abcd3
		Cd200			Arl8a			Abhd12
		Cd68			Arl8b			Acly
		Cers2			Asah1			Acot7
		Chchd6			Atp1a1			Acp2
		Cnp			Atp1b1			Acsl1
		Cox4i1			Atp1b3			Acsl3
		Cp			Atp2b4			Acsl4
		CSN1S1			Bax			Acsl6
		Enpp7			Bsg			Actb
		Ephb2			Bst2			Actbl2
		F3			Cacna2d1			Actg1
		Fam177a1			Canx			Actn1
		Fxyd1			Cd47			Actn1
		Gm8797			Cd81			Actn2
		Gng5			Cd9			Actn4
		Gpnmb			Cdc42			Actn4
		H2-K1			Cox6c			Actr1a
		Hepacam			Cyb5a			Actr2
		Inpp5a			Cyb5b			Actr3
		Jam2			Cyb5r3			Adam9
		KRT1			Ddost			Adar
		KRT10			Dhrs1			Adgre5
		Krt15			Endod1			Adpgk
		KRT2			Ephx1			Afg3l2
		KRT9			Erlin2			Agrn
		Lamtor4			Gapdh			Ahnak
		Lpar1			Glipr2			Ahnak
		Micos10			Gna11			Ahnak
		Ndufa10			Gna13			Akap2
		Ndufb11			Gnai2			Akr1b1
		Npc1			Gnao1			Alb
		Pon2			Gnaq			Alcam
		Ppic			Gnas			Aldh18a1
		Rab13			Gnb1			Aldh2
		Rab9			Gnb2			Aldh3a2
		Rhob			Gng12			Aldh3b1
		Rps5			Gpm6a			Aldoa
		S100a6			H2bc4			Aldoa
		Slc25a4			H2bc6			Aldoc
		Slc25a5			H2bc8			Ank3
		Tardbp			Hsd17b12			Ankh
		Tpp1			Icam1			Anpep
		Ttyh3			Immt			Anpep
		Vdac1			Itga1			Anxa1
					Itgb1			Anxa1
					Jam3			Anxa1
					Lamp1			Anxa11
					Lamp2			Anxa2
					Lamtor1			Anxa2
					Lman2			Anxa3
					M6pr			Anxa4
					Maoa			Anxa5
					Marcks			Anxa6
					Mfge8			Anxa6
					Mme			Ap1b1
					Mtch2			Ap2a1
					Mtco2			Ap2a2
					Myadm			Ap2a2
					Nceh1			Ap2b1
					Ncstn			Ap2m1
					Ndufa4			Apoo
					Nras			Apool
					Pcyox1			Apool
					Pgrmc1			App
					Phb2			Aprt
					Plgrkt			Aqp1
					Plp2			Arf1
					Psap			Arf3
					Ptk7			Arf4
					Pttg1ip			Arf5
					Rab10			Arf6
					Rab11b			Arg1
					Rab14			Arhgdia
					Rab18			Arl6ip5
					Rab1a			Armc10
					Rab31			Arpc2
					Rab35			Arpc3
					Rab5a			Arpc4
					Rab5b			Arpc4
					Rab7a			Asah1
					Rab8b			Asah1
					Rac1			Asph
					Rala			Asph
					Ralb			Atad1
					Rap1a			Atad3
					Rap1b			Atic
					Reep5			Atp1a1
					Rhog			Atp1a2
					Rp2			Atp1a3
					Rpn1			Atp1b3
					Rpn2			Atp1b3
					S100a11			Atp2b1
					Scamp3			Atp2b1
					Scarb2			Atp2b2
					Sirpa			Atp5mk
					Slc12a9			Atp6ap1
					Slc16a1			Atp6ap1
					Slc1a3			Atp6ap2
					Slc3a2			Atp6v0a1
					Slc44a1			Atp6v0c
					Stom			Atp6v0c
					Stx12			Atp6v0d1
					Stx4			Atp6v0d1
					Stx7			Atp6v1a
					Thy1			Atp6v1c1
					Tmed10			Atp6v1d
					Tmem43			Atp6v1e1
					Tuba1a			Atp6v1h
					Tuba1b			B2m
					Tubb2a			Bag2
					Vamp1			Basp1
					Vamp5			Bcam
					Vapb			Bcap31
					Vdac1			Bcas1
					Vdac2			Bcl2l1
					Vdac3			Blmh
								Bpnt2
								Bsg
								Ca2
								Ca4
								Cacna2d2
								Cadps
								Calb2
								Calr
								Calu
								Camk2a
								Camk2b
								Camk2g
								Cand1
								Canx
								Cap1
								Capza1
								Capza1
								Capza2
								Capzb
								Capzb
								Cask
								Cav1
								Cav2
								Cav3
								Cavin1
								Cavin2
								Cavin3
								Cavin4
								Cbr1
								Ccdc127
								Ccdc47
								Ccdc69
								Ccny
								Cct2
								Cct3
								Cct4
								Cct4
								Cct4
								Cct5
								Cct6a
								Cct6a
								Cct7
								Cct8
								Cct8
								Cd109
								Cd151
								Cd320
								Cd36
								Cd36
								Cd44
								Cd48
								Cd48
								Cd63
								Cd93
								Cdc42
								Cdh1
								Cdh13
								Cdh2
								Cdh5
								Cds2
								Chchd3
								Chmp4b
								Chp1
								Chrm2
								Cisd1
								Ckap4
								Ckb
								Clcn3
								Cldnd1
								Clec14a
								Clic1
								Clic1
								Clic4
								Clic5
								Clpb
								Clptm1
								Clptm1l
								Clta
								Cltb
								Cltc
								Clu
								Cmtm5
								Cnot1
								Cntn1
								Cntn2
								Cntnap1
								Col1a1
								Colgalt1
								Copa
								Copa
								Coro1a
								Cox6b1
								Cpm
								Crip2
								Crisp1
								Crisp1
								Crmp1
								Cryab
								Csnk1g1
								Csnk1g2
								Csnk2b
								Ctdsp1
								Ctnna1
								Ctnna2
								Ctnnb1
								Ctnnd1
								Ctsb
								Ctsd
								Cxadr
								Cyb5r1
								Cyb5r3
								Dag1
								Dbi
								Dbn1
								Dcakd
								Dcun1d3
								Ddost
								Ddrgk1
								Ddx1
								Ddx5
								Ddx5
								Des
								Dhcr24
								Dhrs7b
								Dhx15
								Dhx9
								Dmd
								Dnaja1
								Dnaja2
								Dnajc11
								Dnajc5
								Dnm1
								Dnm1l
								Dnm2
								Dpm1
								Dpp4
								Dpp6
								Dpysl2
								Dpysl3
								Dpysl5
								Dsg2
								Dsp
								Dst
								Dstn
								Dysf
								Ece1
								Edil3
								Eef1a1
								Eef1a2
								Eef1b
								Eef1d
								Eef1g
								Eef2
								Eef2
								Eepd1
								Efhd2
								Efr3a
								Egfr
								Ehd1
								Ehd2
								Ehd4
								Eif2s1
								Eif3a
								Eif3b
								Eif3f
								Eif3f
								Eif3f
								Eif3g
								Eif3h
								Eif3i
								Eif3k
								Eif4a1
								Eif4a1
								Elavl1
								Emc1
								Emc1
								Emc2
								Emc3
								Emc4
								Emc7
								Emc8
								Emd
								Endod1
								Eno1
								Eno2
								Enpep
								Enpp6
								Entpd1
								Entpd2
								Epb41l2
								Epb41l2
								Epcam
								Epha2
								Ephb4
								Eprs1
								Erbin
								Ergic1
								Ergic1
								Erlin1
								Ermp1
								Erp29
								Esyt1
								Esyt2
								Ezr
								F11r
								Faf2
								FAM120A
								Fam162a
								Fam234a
								Fam3c
								Fam3c
								Fasn
								Fis1
								Fkbp11
								Fkbp3
								Fkbp8
								Flna
								Flnb
								Flnc
								Flot1
								Flot1
								Flot2
								Flot2
								Fmnl1
								Fn1
								Fscn1
								Fundc2
								Fxr1
								Fyn
								G3bp1
								G3bp2
								Galnt1
								Galnt2
								Gdi1
								Gdi2
								Gdpd1
								Gfap
								Gja1
								Gk
								Glg1
								Gltp
								Glul
								Gm49368
								Gna12
								Gna14
								Gnai1
								Gnai3
								Gnas
								Gnaz
								Gnb1
								Gnb1
								Gnb3
								Gnb4
								Golga7
								Golt1b
								Gosr1
								Gpc1
								Gpi
								Gprc5a
								Gpx1
								Gsn
								Gstm1
								Gstm2
								Gsto1
								Gstp1
								H1-5
								H2ax
								H2az1
								H3-3a
								H3-3b
								H4c1
								H4c11
								H4c12
								H4c14
								H4c2
								H4c3
								H4c4
								H4c6
								H4c8
								H4c9
								H4f16
								Hacd3
								Hapln2
								Hba
								Hbb-b1
								Hbb-b2
								Hdlbp
								Hint1
								Hist1h4m
								Hm13
								Hmox1
								Hmox2
								Hnrnpa0
								Hnrnpa1
								Hnrnpa2b1
								Hnrnpa3
								Hnrnpc
								Hnrnpd
								Hnrnph1
								Hnrnpk
								Hnrnpl
								Hnrnpm
								Hnrnpu
								Hpca
								Hpcal1
								Hprt1
								Hsd17b10
								Hsd17b10
								Hsd17b11
								Hsp90aa1
								Hsp90aa1
								Hsp90ab1
								Hsp90b1
								Hsp90b1
								Hspa1a
								Hspa2
								Hspa4l
								Hspa5
								Hspa5
								Hspa5
								Hspa5
								Hspa8
								Hspa8
								Hspa8
								Hspb1
								Hspg2
								Hyou1
								Icam1
								Icam2
								Ier3ip1
								Igsf8
								Il6st
								Ilk
								Impdh2
								Ina
								Ipo5
								Ipo7
								Iqgap1
								Iqgap1
								Itga3
								Itga5
								Itga6
								Itga7
								Itgam
								Itgam
								Itgav
								Itgb3
								Itgb4
								Itm2c
								Itpr3
								Jph2
								Jup
								Kars1
								Kmt2c
								Kmt2c
								Kpnb1
								Kpnb1
								Ktn1
								L1cam
								Lamb1
								Lamb2
								Lamc1
								Lamp2
								Lamtor2
								Lamtor3
								Lamtor3
								Lamtor5
								Lap3
								Lat2
								Ldha
								Ldha
								Ldha
								Ldha
								Ldhb
								Ldhc
								Ldlr
								Letm1
								Lgals1
								Lgals3
								Lima1
								Lin7c
								Lman1
								Lmna
								Lmnb1
								Lnpep
								Lpl
								Lrrc1
								Lrrc8c
								Lsamp
								Lsr
								Lyn
								Lyn
								Macf1
								Mag
								Magt1
								Maob
								Map1b
								Map1b
								Map1lc3a
								Marcksl1
								Mavs
								Mbp
								Mcam
								Mff
								Mgst1
								Mgst3
								Mif
								Mlec
								Mmp14
								Mog
								Mogs
								Mpc1
								Mpc2
								Mpz
								Msn
								Mtarc2
								Mtch1
								Mtdh
								Mtus1
								Mtx1
								Mtx2
								Mtx2
								Muc1
								Myct1
								Myl6
								Myo1c
								Myo1d
								Myof
								Naca
								Napb
								Napg
								Ncam1
								Ncam2
								Nckap1
								Nckipsd
								Ncln
								Ncstn
								Ncstn
								Ndrg1
								Ndrg2
								Ndufa12
								Ndufa13
								Ndufa2
								Ndufa5
								Ndufa6
								Ndufa7
								Ndufa8
								Ndufb10
								Ndufb4
								Ndufb4
								Ndufb6
								Ndufb9
								Ndufs1
								Ndufs5
								Nefl
								Nefm
								Negr1
								Nes
								Nes
								Nfasc
								Nid1
								Nin
								Nme1
								Nme2
								Nomo1
								Nono
								Nono
								Notch2
								Npepps
								Npm1
								Npm1
								Nptn
								Nras
								Nrp1
								Nsf
								Nt5e
								Ntm
								Ociad1
								Ociad2
								Omg
								Osbpl8
								P4hb
								P4hb
								Pa2g4
								Pabpc1
								Pacsin2
								Pacsin3
								Pafah1b2
								Pag1
								Palm
								Pals1
								Pals2
								Pam16
								Pard3
								Park7
								Parp1
								Pcbp1
								Pccb
								Pdcd6ip
								Pdia3
								Pdia4
								Pdia6
								Pdia6
								Pdlim2
								Pebp1
								Pecam1
								Pex14
								Pfn1
								Pfn2
								Pgam1
								Pgam2
								Pgk1
								Pgrmc2
								Phb
								Phgdh
								Pi4k2a
								Picalm
								Pigk
								Pigs
								Pkm
								Plaur
								Pld1
								Plec
								Plec
								Plin3
								Plp1
								Plpp3
								Pls3
								Plscr1
								Plscr3
								Plxnb2
								Podxl
								Por
								Ppfia3
								Ppib
								Ppp1cb
								Ppp1cc
								Ppp2ca
								Ppp2r1a
								Ppp2r1a
								Ppp3ca
								Praf2
								Prdx1
								Prdx2
								Prdx6
								Prkaca
								Prkacb
								Prkar2a
								Prkca
								Prkcsh
								Prnp
								Procr
								Prph
								Prx
								Prxl2a
								Psat1
								Psen1
								Psma2
								Psmc1
								Psmc5
								Psmd12
								Psmd2
								Psmd2
								Psme1
								Pspc1
								Ptbp1
								Ptgfrn
								Ptprc
								Ptprc
								Ptprt
								Pura
								Pycr2
								Qdpr
								Rab11a
								Rab12
								Rab1A
								Rab1a
								Rab1b
								Rab21
								Rab2a
								Rab3a
								Rab5b
								Rab5c
								Rab5c
								Rab6a
								Rab8a
								Rac1
								Rala
								Ralb
								Ran
								Rap2a
								Rap2b
								Rdh11
								Rdx
								Rfc4
								Rgs17
								Rgs19
								Rhoa
								Rhoc
								Rmdn3
								Rnf213
								Rpl10
								Rpl10a
								Rpl10a
								Rpl11
								Rpl12
								Rpl12
								Rpl12
								Rpl13
								Rpl13
								Rpl14
								Rpl14
								Rpl15
								Rpl17
								Rpl18
								Rpl18
								Rpl18a
								Rpl19
								Rpl21
								Rpl23
								Rpl24
								Rpl27
								Rpl27a
								Rpl3
								Rpl3
								Rpl30
								Rpl34
								Rpl35
								Rpl37a
								Rpl4
								Rpl5
								Rpl6
								Rpl7
								Rpl7a
								Rpl7a
								Rpl8
								Rpl9
								Rplp0
								Rplp0
								Rplp1
								Rplp2
								Rpn1
								Rpn2
								Rpn2
								Rpn2
								Rps10
								Rps10
								Rps12
								Rps13
								Rps14
								Rps15
								Rps15a
								Rps16
								Rps16
								Rps17
								Rps18
								Rps19
								Rps2
								Rps20
								Rps21
								Rps23
								Rps25
								Rps3
								Rps3
								Rps3a
								Rps6
								Rps7
								Rps8
								Rps9
								Rpsa
								Rpsa
								Rras
								Rras2
								Rrbp1
								Rtcb
								Rtn1
								Rtn3
								Rtn4
								Rtn4
								Ruvbl1
								Ruvbl1
								Ruvbl2
								S100a10
								S100a10
								Sacm1l
								Samm50
								Scamp1
								Scarb1
								Sccpdh
								Scn4b
								Scrib
								Sdcbp
								Sec11a
								Sec11a
								Sec14l2
								Sec22b
								Sec61b
								Sec61g
								Sec62
								Selenbp1
								Septin11
								Septin2
								Septin3
								Septin5
								Septin6
								Septin7
								Septin8
								Serbp1
								Serpinh1
								Sf3b3
								Sfxn1
								Sfxn3
								Sgcd
								Sgpl1
								Sirt2
								Skp1
								Slc12a2
								Slc12a4
								Slc12a5
								Slc12a7
								Slc16a1
								Slc16a3
								Slc16a3
								Slc1a2
								Slc1a4
								Slc1a5
								Slc1a5
								Slc1a5
								Slc1a5
								Slc25a10
								Slc25a11
								Slc25a12
								Slc25a13
								Slc25a20
								Slc25a24
								Slc26a2
								Slc27a1
								Slc2a1
								Slc32a1
								Slc35f6
								Slc44a2
								Slc4a1
								Slc4a4
								Slc4a7
								Slc6a1
								Slc6a11
								Slc7a5
								Slc9a1
								Slc9a3r2
								Smc1a
								Smc2
								Snap23
								Snap25
								Snap91
								Snca
								Snd1
								Soat1
								Soat1
								Sod1
								Sorbs1
								Spcs2
								Speg
								Spg7
								Spr
								Spryd7
								Sptan1
								Sptlc1
								Sqstm1
								Srpra
								Srprb
								Ssr1
								Ssr2
								Ssr3
								Ssr4
								Ssr4
								Steap3
								Steap4
								Stip1
								Stmn1
								Stt3a
								Stt3b
								Stx1b
								Stx3
								Stx5
								Stx6
								Stx6
								Stx7
								Stx8
								Stxbp1
								Sucla2
								Sun2
								Surf4
								Surf4
								Susd2
								Sv2a
								Syn1
								Syn2
								Syngr1
								Synj2bp
								Syp
								Sypl1
								Syt1
								Syt2
								Tagln2
								Taldo1
								Taok1
								Tbl2
								Tcirg1
								Tcirg1
								Tcirg1
								Tecr
								Tfrc
								Tgm1
								Tgm2
								Tgm3
								Thbs1
								Thy1
								Timm10
								Timm13
								Timm23
								Timm50
								Tjp1
								Tjp2
								Tkt
								Tln1
								Tm9sf2
								Tm9sf2
								Tm9sf4
								Tmco1
								Tmco1
								Tmed1
								Tmed2
								Tmed4
								Tmed5
								Tmed9
								Tmed9
								Tmed9
								Tmem109
								Tmem126a
								Tmem14c
								Tmem237
								Tmem30a
								Tmem33
								Tmem38a
								Tmem50a
								Tmem63b
								Tmsb4x
								Tmx1
								Tmx3
								Tollip
								Tomm20
								Tomm22
								Tomm40
								Tomm70
								Tor1aip1
								Tpcn1
								Tpd52
								Tpd52l2
								Tpi1
								Tpm1
								Tpm3
								Tpm4
								Tpt1
								Trappc3
								Trim28
								Trim72
								Trpm4
								Tsg101
								Ttn
								Tuba1c
								Tuba4a
								Tubb3
								Tubb4a
								Tubb4b
								Tubb5
								Tubb6
								Txn
								Uba1
								Ubb
								Ubc
								Ube2n
								Ubtd1
								Ubtd2
								Ubxn6
								Uchl1
								Uggt1
								Upf1
								Uqcr10
								Uqcrb
								Uqcrq
								Vamp2
								Vamp2
								Vamp3
								Vamp7
								Vamp8
								Vapa
								Vat1
								Vcam1
								Vcam1
								Vcl
								Vcp
								Vim
								Vps35
								Vps45
								Vsnl1
								Vti1a
								Vti1b
								Vti1b
								Vtn
								Vwf
								Xrcc5
								Ybx1
								Ybx3
								Yes1
								Yes1
								Yipf4
								Yme1l1
								Ywhae
								Ywhah
								Ywhaq
								Ywhaz
								Zc3hav1
								Zdhhc20
								Zdhhc5
								Zmpste24
